# Supplementary material for: Prognostic parameters and detection of cardiac amyloidosis with hybrid 18F-Florbetaben-PET/MRI: an exploratory observational study
Source: Eur J Nucl Med Mol Imaging. 2026 Feb 7;53(6):3973–84. doi: 10.1007/s00259-025-07733-x (PMC13121523; doi:10.1007/s00259-025-07733-x)
Supplement: Supplementary file 1 — Supplementary Material 1 [file 259_2025_7733_MOESM1_ESM.xlsx]

## Sheet: Tabelle2
	Age	p-value	Gender	p-value	Amyloid type	p-value	BMI	p-value	NYHA	p-value	visual interpretation	p-value	SUVmax	p-value	TBRpeak	p-value	SUVmean	p-value	MTR	p-value	Washout	p-value	RI 15-20 min	p-value	Average RI	p-value	LVEF	p-value	T1 relaxation time	p-value	ECV	p-value	LVGLS	p-value	E/E'	p-value	LVMMi	p-value	IVSd	p-value	VCI diameter	p-value	Creatinine	p-value	eGFR	p-value	LDH	p-value	hsTrop
Age	1	0	0.521631	0.0739376	-0.549014	0.0225544	0.21926	0.483996	-0.0657526	0.888796	-0.438377	0.200558	-0.473777	0.0710957	-0.430797	0.0395718	-0.452372	0.0552925	-0.343426	0.23709	0.383681	0.0808139	0.302028	0.63439	-0.357312	0.215306	0.0169852	0.637387	-0.333777	0.1981	-0.265025	0.249882	-0.177484	0.414836	-0.412501	0.0298408	-0.175779	0.521324	-0.230513	0.691619	-0.15669	0.301778	0.323777	0.572173	-0.324085	0.789778	0.221481	0.872867	-0.0806933
Gender	0.521631	0.0739376	1	0	-0.23355	0.457291	0.0192445	0.610213	0.453425	0.022866	0.0509647	0.54885	-0.0902215	0.993324	0.0502237	0.479207	-0.0449923	0.970228	0.0815274	0.622011	0.0661572	0.595468	0.281106	0.25921	-0.00527321	0.916896	-0.473864	0.0681583	-0.0145931	0.871942	-0.228431	0.998038	0.243259	0.567067	-0.0387517	0.534659	-0.237303	0.259648	-0.105973	0.699913	0.198588	0.363104	0.368418	0.472638	-0.131347	0.706225	0.0470431	0.817972	-0.409873
Amyloid type	-0.549014	0.0225544	-0.23355	0.457291	1	0	0.0718811	0.560965	0.09245	0.665928	0.654654	0.00281003	0.865857	0.0001	0.684107	0.00130557	0.88272	0.0001	0.846998	0.0001	-0.859294	0.0001	0.148871	0.617813	0.897049	0.0001	-0.0265125	0.586199	0.0233635	0.439996	-0.00402503	0.670142	0.227437	0.669402	0.626269	0.0370174	-0.15797	0.651497	0.147322	0.43532	0.330533	0.1519	-0.227093	0.331732	0.442326	0.152164	0.365552	0.0771945	0.0160758
BMI	0.21926	0.483996	0.0192445	0.610213	0.0718811	0.560965	1	0	0.00437624	0.665459	0.190907	0.72089	0.0673899	0.630598	0.0180937	0.931113	0.0693992	0.485697	0.00649711	0.954284	-0.204343	0.203388	-0.0221574	0.504183	0.090849	0.689341	-0.0852132	0.191262	-0.271333	0.665088	0.0619223	0.847301	0.0691752	0.863698	-0.0787749	0.774149	0.162189	0.373756	-0.116941	0.8712	0.022839	0.932131	-0.0726489	0.412605	0.116734	0.910742	0.347178	0.124819	-0.181062
NYHA	-0.0657526	0.888796	0.453425	0.022866	0.09245	0.665928	0.00437624	0.665459	1	0	0.181568	0.197955	0.307703	0.163874	0.443642	0.0681274	0.286291	0.271165	0.258544	0.196182	-0.257418	0.470335	-0.149401	0.681646	0.0468966	0.624097	-0.55346	0.155005	0.201177	0.749199	0.231083	0.207815	0.307362	0.577109	0.00945178	0.491729	0.0368811	0.941071	0.354662	0.117325	0.192444	0.48101	0.364633	0.89365	-0.145057	0.602795	-0.153005	0.435291	0.0551462
visual interpretation	-0.438377	0.200558	0.0509647	0.54885	0.654654	0.00281003	0.190907	0.72089	0.181568	0.197955	1	0	0.741247	0.000462699	0.795075	0.000518825	0.743521	0.00108726	0.668791	0.000672479	-0.723155	0.00283974	0.12488	0.412766	0.663587	0.000640743	-0.451895	0.292132	0.049442	0.997771	-0.013175	0.542983	0.362589	0.347546	0.298806	0.533309	0.0761458	0.727385	0.245612	0.195904	0.170135	0.439516	-0.0712008	0.364427	0.306968	0.1027	-0.0982773	0.781017	-0.10513
SUVmax	-0.473777	0.0710957	-0.0902215	0.993324	0.865857	0.0001	0.0673899	0.630598	0.307703	0.163874	0.741247	0.000462699	1	0	0.899257	0.0001	0.989478	2.50717	0.869248	0.0001	-0.754426	0.00021524	0.0923945	0.86607	0.870782	0.0001	-0.164197	0.867632	0.0921352	0.30964	0.0758986	0.447781	0.27104	0.610473	0.538032	0.141947	-0.0386512	0.979988	0.408852	0.056834	0.274306	0.261572	0.0686628	0.629989	0.192078	0.319457	0.0403553	0.710988	0.220053
TBRpeak	-0.430797	0.0395718	0.0502237	0.479207	0.684107	0.00130557	0.0180937	0.931113	0.443642	0.0681274	0.795075	0.000518825	0.899257	0.0001	1	0	0.883106	0.0001	0.766329	0.000247045	-0.666073	0.00378627	0.156833	0.41438	0.72285	0.0010603	-0.499304	0.104541	0.148142	0.415694	0.182362	0.276768	0.445672	0.118065	0.377103	0.17871	-0.052927	0.790187	0.371976	0.190692	0.121263	0.457616	0.343778	0.229088	-0.0328228	0.82505	-0.127125	0.887699	0.103674
SUVmean	-0.452372	0.0552925	-0.0449923	0.970228	0.88272	0.0001	0.0693992	0.485697	0.286291	0.271165	0.743521	0.00108726	0.989478	2.50717	0.883106	0.0001	1	0	0.917491	0.0001	-0.785045	0.0001	0.169327	0.633107	0.914666	0.0001	-0.164772	0.692709	0.0376396	0.262971	0.0332961	0.522414	0.263176	0.678538	0.524838	0.108416	-0.10866	0.824452	0.303413	0.173615	0.296237	0.202085	0.0240696	0.70205	0.243888	0.462815	0.0750373	0.481586	0.113503
MTR	-0.343426	0.23709	0.0815274	0.622011	0.846998	0.0001	0.00649711	0.954284	0.258544	0.196182	0.668791	0.000672479	0.869248	0.0001	0.766329	0.000247045	0.917491	0.0001	1	0	-0.837174	0.0001	0.228382	0.364854	0.907465	0.0001	-0.164696	0.909331	0.0169074	0.776793	0.0213236	0.634947	0.308783	0.397865	0.4575	0.175319	-0.235008	0.406051	0.150769	0.38966	0.241547	0.303806	-0.00874125	0.541995	0.207088	0.292454	0.187865	0.40458	-0.0581198
Washout	0.383681	0.0808139	0.0661572	0.595468	-0.859294	0.0001	-0.204343	0.203388	-0.257418	0.470335	-0.723155	0.00283974	-0.754426	0.00021524	-0.666073	0.00378627	-0.785045	0.0001	-0.837174	0.0001	1	0	-0.179998	0.490013	-0.735979	0.000326766	0.238518	0.884168	0.0543594	0.585138	-0.0426781	0.691774	-0.28619	0.426564	-0.32995	0.166966	0.0533925	0.987778	-0.142894	0.523298	-0.345265	0.126711	0.134918	0.679128	-0.342332	0.582977	-0.230256	0.179722	0.0929737
RI 15-20 min	0.302028	0.63439	0.281106	0.25921	0.148871	0.617813	-0.0221574	0.504183	-0.149401	0.681646	0.12488	0.412766	0.0923945	0.86607	0.156833	0.41438	0.169327	0.633107	0.228382	0.364854	-0.179998	0.490013	1	0	0.291198	0.236585	-0.22361	0.0726078	-0.50717	0.0444553	-0.606788	0.103799	-0.221731	0.870244	-0.286181	0.98526	-0.751581	0.00120439	-0.615118	0.00646922	-0.127636	0.896317	0.051029	0.199215	0.161888	0.739885	0.0495394	0.543332	-0.335384
Average RI	-0.357312	0.215306	-0.00527321	0.916896	0.897049	0.0001	0.090849	0.689341	0.0468966	0.624097	0.663587	0.000640743	0.870782	0.0001	0.72285	0.0010603	0.914666	0.0001	0.907465	0.0001	-0.735979	0.000326766	0.291198	0.236585	1	0	-0.044388	0.772591	-0.116512	0.939693	-0.122219	0.983808	0.195117	0.738337	0.643106	0.0405104	-0.31015	0.276618	0.0723716	0.57185	0.24524	0.290611	-0.113253	0.390924	0.32602	0.186568	0.325809	0.158288	-0.0964375
LVEF	0.0169852	0.637387	-0.473864	0.0681583	-0.0265125	0.586199	-0.0852132	0.191262	-0.55346	0.155005	-0.451895	0.292132	-0.164197	0.867632	-0.499304	0.104541	-0.164772	0.692709	-0.164696	0.909331	0.238518	0.884168	-0.22361	0.0726078	-0.044388	0.772591	1	0	-0.0684803	0.0862086	-0.105408	0.92553	-0.540488	0.00790589	0.177849	0.589195	0.0143888	0.547734	0.00666634	0.425744	0.154698	0.893596	-0.463679	0.00278477	0.102849	0.449555	0.125208	0.689565	0.272387
T1 relaxation Time	-0.333777	0.1981	-0.0145931	0.871942	0.0233635	0.439996	-0.271333	0.665088	0.201177	0.749199	0.049442	0.997771	0.0921352	0.30964	0.148142	0.415694	0.0376396	0.262971	0.0169074	0.776793	0.0543594	0.585138	-0.50717	0.0444553	-0.116512	0.939693	-0.0684803	0.0862086	1	0	0.748665	0.0001	0.711217	0.43824	0.233587	0.926218	0.506696	0.0521262	0.452464	0.118001	0.291427	0.38762	0.344907	0.791472	-0.336146	0.518826	-0.071347	0.547633	0.256521
ECV	-0.265025	0.249882	-0.228431	0.998038	-0.00402503	0.670142	0.0619223	0.847301	0.231083	0.207815	-0.013175	0.542983	0.0758986	0.447781	0.182362	0.276768	0.0332961	0.522414	0.0213236	0.634947	-0.0426781	0.691774	-0.606788	0.103799	-0.122219	0.983808	-0.105408	0.92553	0.748665	0.0001	1	0	0.731413	0.0709498	0.149687	0.871091	0.630888	0.00642142	0.39855	0.0901319	0.182164	0.333804	0.448235	0.426055	-0.484268	0.318446	0.0292581	0.529319	0.176739
LVGLS	-0.177484	0.414836	0.243259	0.567067	0.227437	0.669402	0.0691752	0.863698	0.307362	0.577109	0.362589	0.347546	0.27104	0.610473	0.445672	0.118065	0.263176	0.678538	0.308783	0.397865	-0.28619	0.426564	-0.221731	0.870244	0.195117	0.738337	-0.540488	0.00790589	0.711217	0.43824	0.731413	0.0709498	1	0	0.296808	0.0479104	0.37419	0.203269	0.233844	0.649308	0.254234	0.283717	0.529013	0.0295687	-0.290562	0.175833	0.23053	0.456681	-0.147697
E/E'	-0.412501	0.0298408	-0.0387517	0.534659	0.626269	0.0370174	-0.0787749	0.774149	0.00945178	0.491729	0.298806	0.533309	0.538032	0.141947	0.377103	0.17871	0.524838	0.108416	0.4575	0.175319	-0.32995	0.166966	-0.286181	0.98526	0.643106	0.0405104	0.177849	0.589195	0.233587	0.926218	0.149687	0.871091	0.296808	0.0479104	1	0	0.036663	0.911994	0.333934	0.539896	0.440953	0.04184	-0.0485009	0.143527	0.160894	0.273436	0.450957	0.0388077	-0.0231845
LVMMi	-0.175779	0.521324	-0.237303	0.259648	-0.15797	0.651497	0.162189	0.373756	0.0368811	0.941071	0.0761458	0.727385	-0.0386512	0.979988	-0.052927	0.790187	-0.10866	0.824452	-0.235008	0.406051	0.0533925	0.987778	-0.751581	0.00120439	-0.31015	0.276618	0.0143888	0.547734	0.506696	0.0521262	0.630888	0.00642142	0.37419	0.203269	0.036663	0.911994	1	0	0.578347	0.00952396	0.31355	0.218784	0.0876603	0.859683	-0.104201	0.768748	-0.196573	0.547351	0.334404
IVSd	-0.230513	0.691619	-0.105973	0.699913	0.147322	0.43532	-0.116941	0.8712	0.354662	0.117325	0.245612	0.195904	0.408852	0.056834	0.371976	0.190692	0.303413	0.173615	0.150769	0.38966	-0.142894	0.523298	-0.615118	0.00646922	0.0723716	0.57185	0.00666634	0.425744	0.452464	0.118001	0.39855	0.0901319	0.233844	0.649308	0.333934	0.539896	0.578347	0.00952396	1	0	0.121551	0.786733	0.310731	0.611073	-0.366032	0.843773	-0.273512	0.249613	0.750669
VCI diameter	-0.15669	0.301778	0.198588	0.363104	0.330533	0.1519	0.022839	0.932131	0.192444	0.48101	0.170135	0.439516	0.274306	0.261572	0.121263	0.457616	0.296237	0.202085	0.241547	0.303806	-0.345265	0.126711	-0.127636	0.896317	0.24524	0.290611	0.154698	0.893596	0.291427	0.38762	0.182164	0.333804	0.254234	0.283717	0.440953	0.04184	0.31355	0.218784	0.121551	0.786733	1	0	-0.0903943	0.633834	0.329636	0.670477	0.142159	0.339526	-0.216509
Creatinine	0.323777	0.572173	0.368418	0.472638	-0.227093	0.331732	-0.0726489	0.412605	0.364633	0.89365	-0.0712008	0.364427	0.0686628	0.629989	0.343778	0.229088	0.0240696	0.70205	-0.00874125	0.541995	0.134918	0.679128	0.051029	0.199215	-0.113253	0.390924	-0.463679	0.00278477	0.344907	0.791472	0.448235	0.426055	0.529013	0.0295687	-0.0485009	0.143527	0.0876603	0.859683	0.310731	0.611073	-0.0903943	0.633834	1	0	-0.824014	0.0001	-0.125528	0.815141	0.195393
eGFR	-0.324085	0.789778	-0.131347	0.706225	0.442326	0.152164	0.116734	0.910742	-0.145057	0.602795	0.306968	0.1027	0.192078	0.319457	-0.0328228	0.82505	0.243888	0.462815	0.207088	0.292454	-0.342332	0.582977	0.161888	0.739885	0.32602	0.186568	0.102849	0.449555	-0.336146	0.518826	-0.484268	0.318446	-0.290562	0.175833	0.160894	0.273436	-0.104201	0.768748	-0.366032	0.843773	0.329636	0.670477	-0.824014	0.0001	1	0	0.220032	0.91321	-0.35609
LDH	0.221481	0.872867	0.0470431	0.817972	0.365552	0.0771945	0.347178	0.124819	-0.153005	0.435291	-0.0982773	0.781017	0.0403553	0.710988	-0.127125	0.887699	0.0750373	0.481586	0.187865	0.40458	-0.230256	0.179722	0.0495394	0.543332	0.325809	0.158288	0.125208	0.689565	-0.071347	0.547633	0.0292581	0.529319	0.23053	0.456681	0.450957	0.0388077	-0.196573	0.547351	-0.273512	0.249613	0.142159	0.339526	-0.125528	0.815141	0.220032	0.91321	1	0	-0.28641
hsTrop	-0.0806933	0.731777	-0.409873	0.130564	0.0160758	0.853956	-0.181062	0.618516	0.0551462	0.884351	-0.10513	0.741916	0.220053	0.316483	0.103674	0.649872	0.113503	0.556099	-0.0581198	0.877402	0.0929737	0.811227	-0.335384	0.196708	-0.0964375	0.752395	0.272387	0.387996	0.256521	0.308765	0.176739	0.455848	-0.147697	0.598809	-0.0231845	0.972519	0.334404	0.159639	0.750669	0.000426182	-0.216509	0.398288	0.195393	0.81166	-0.35609	0.304279	-0.28641	0.335711	1
NTproBNP	-0.323482	0.0745287	0.146714	0.99269	0.48689	0.892536	0.0248934	0.491992	0.393608	0.773151	0.29668	0.631772	0.521328	0.978987	0.464534	0.297272	0.468924	0.944122	0.360303	0.881453	-0.261939	0.830794	-0.340497	0.427547	0.483853	0.988106	-0.140626	0.00625073	0.275744	0.389239	0.172758	0.598083	0.357647	0.0446486	0.829848	0.000752403	0.0324507	0.682618	0.538787	0.638263	0.202813	0.325627	0.180046	0.0001	-0.0479664	0.00715338	0.346332	0.347619	0.175748
[truncated: 3 more columns]
